# Supplementary material for: Colletotrichum scovillei and Prospective Biocontrol Agents Isolated from Asymptomatic Olive Trees
Source: Microorganisms. 2025 Dec 13;13(12):2838. doi: 10.3390/microorganisms13122838 (PMC12735693; doi:10.3390/microorganisms13122838)
Supplement: Supplementary file 1 [file microorganisms-13-02838-s001.zip]

Archive with 1 entries (1 files):
- microorganisms-3941117-supplementary.pdf
